# Supplementary material for: Human Milk Feeding Is Associated with Decreased Incidence of Moderate-Severe Bronchopulmonary Dysplasia in Extremely Preterm Infants
Source: Children (Basel). 2023 Jul 23;10(7):1267. doi: 10.3390/children10071267 (PMC10378323; doi:10.3390/children10071267)
Supplement: Supplementary file 1 [file children-10-01267-s001.zip]

Archive with 1 entries (1 files):
- children-2434771-supplementary.pdf
